# Supplementary material for: Soluble expression and purification of Bluetongue Virus Type 1 (BTV1) structure protein VP2 in Escherichia coli and its immunogenicity in mice
Source: PeerJ. 2021 Jan 4;9:e10543. doi: 10.7717/peerj.10543 (PMC7789859; doi:10.7717/peerj.10543)
Supplement: Supplemental Information 5 [file peerj-09-10543-s005.csv]

	Mice 1	Mice 1	Mice 1	Mice 2	Mice 2	Mice 2	Mice 3	Mice 3	Mice 3	Mice 4	Mice 4	Mice 4	Mice 5	Mice 5	Mice 5	Negative	Negative	Negative
1:200	3.511	3.754	3.760	3.211	3.454	2.927	3.210	3.314	3.211	3.450	3.314	3.211	3.210	3.250	3.211	0.176	0.068	0.061
1:400	3.360	3.418	3.432	3.060	3.478	3.213	3.120	3.240	3.010	3.390	3.240	3.200	2.983	3.210	3.012	0.072	0.082	0.062
1:800	3.013	3.503	3.231	2.911	2.954	2.959	2.901	2.865	2.876	3.010	2.980	2.876	2.954	2.761	2.876	0.062	0.073	0.083
1:1600	2.914	3.011	3.094	2.328	2.871	2.875	2.801	2.798	2.810	2.940	2.850	2.972	2.810	2.798	2.980	0.094	0.071	0.068
1:3200	2.868	3.026	3.014	2.765	2.621	2.590	2.701	2.689	2.744	2.890	2.750	2.962	2.701	2.960	2.744	0.075	0.085	0.053
1:6400	2.741	2.875	2.843	1.689	2.391	1.743	2.356	2.461	2.314	2.541	2.651	2.480	2.356	2.593	2.314	0.068	0.067	0.058
1:12800	2.341	2.305	2.049	1.743	1.838	1.691	1.823	1.765	1.743	1.823	1.983	1.750	1.831	1.765	1.806	0.060	0.057	0.062
1:25600	1.417	1.578	1.590	1.352	1.117	1.078	1.210	1.186	1.204	1.410	1.264	1.550	1.206	1.028	1.110	0.073	0.092	0.071
1:51200	1.012	1.284	1.176	0.521	0.505	0.645	0.623	0.598	0.469	0.830	0.760	0.635	0.456	0.652	0.380	0.054	0.064	0.057
1:102400	0.943	0.872	0.745	0.411	0.455	0.400	0.436	0.501	0.401	0.650	0.590	0.581	0.560	0.760	0.412	0.064	0.061	0.051
1:204800	0.566	0.314	0.301	0.201	0.283	0.157	0.206	0.301	0.204	0.206	0.320	0.350	0.207	0.263	0.189	0.068	0.074	0.058
