# Supplementary material for: Soluble expression and purification of Bluetongue Virus Type 1 (BTV1) structure protein VP2 in Escherichia coli and its immunogenicity in mice
Source: PeerJ. 2021 Jan 4;9:e10543. doi: 10.7717/peerj.10543 (PMC7789859; doi:10.7717/peerj.10543)
Supplement: Supplemental Information 6 — Raw data of anti-VP2 antibody titer after 1 8 weeks of immunization exported from the Microplate Reader (BioTek Instruments, Inc, Winooski, VT, US) for data analyses and preparation for Fig. 8C. [file peerj-09-10543-s006.csv]

	Mice 1	Mice 1	Mice 1	Mice 2	Mice 2	Mice 2	Mice 3	Mice 3	Mice 3	Mice 4	Mice 4	Mice 4	Mice 5	Mice 5	Mice 5	Negative	Negative	Negative
1.	0.121	0.142	0.037	0.051	0.094	0.053	0.076	0.081	0.056	0.063	0.094	0.053	0.560	0.620	0.056	0.056	0.0590	0.0520
2.	0.366	0.454	0.312	0.540	0.621	0.458	0.346	0.400	0.436	0.680	0.621	0.458	0.368	0.400	0.436	0.076	0.0680	0.0720
3.	0.474	0.617	0.432	0.733	1.216	0.653	0.635	0.728	0.542	0.950	1.216	0.860	0.621	0.354	0.542	0.065	0.0590	0.0630
4.	0.923	1.060	0.843	1.653	1.911	1.646	1.421	1.235	1.136	1.760	1.911	1.646	1.960	1.235	1.136	0.054	0.0521	0.0570
5.	2.901	2.956	2.879	3.055	3.121	2.977	2.756	2.968	2.836	3.263	3.121	3.102	2.756	2.968	2.836	0.063	0.0510	0.0610
6.	3.130	3.240	2.987	3.262	3.257	3.135	3.125	3.165	3.412	3.063	3.257	3.135	3.125	3.540	3.412	0.081	0.0630	0.0700
7.	3.127	3.080	3.357	3.436	3.424	2.481	3.256	3.164	3.342	3.436	3.424	2.850	3.256	3.164	3.342	0.071	0.0640	0.0680
8.	3.412	3.374	3.402	3.501	3.403	3.514	3.581	3.314	3.311	3.380	3.403	3.490	3.020	3.260	3.311	0.054	0.0530	0.0610
